# Supplementary material for: Trypanosoma cruzi DNA Polymerase β Is Phosphorylated In Vivo and In Vitro by Protein Kinase C (PKC) and Casein Kinase 2 (CK2)
Source: Cells. 2022 Nov 21;11(22):3693. doi: 10.3390/cells11223693 (PMC9688435; doi:10.3390/cells11223693)
Supplement: Supplementary file 1 [file cells-11-03693-s001.zip]

Archive with 2 entries (2 files):
- PKC.FigureS1.pdf
- PKC.FigureS2.pdf
